# Supplementary material for: An integrated analysis of the structural changes and gene expression of spleen in human visceral leishmaniasis with and without HIV coinfection
Source: PLoS Negl Trop Dis. 2024 Jun 6;18(6):e0011877. doi: 10.1371/journal.pntd.0011877 (PMC11265696; doi:10.1371/journal.pntd.0011877)
Supplement: S3 Table — Each value represents a Log2FC for each gene. ND–Normal Donor; VL–visceral leishmaniasis infected patient. (XLSX) [file pntd.0011877.s003.xlsx]

## Sheet: Planilha1
gene	ND1	ND2	ND3	VL1	VL2	VL3
EGR2	-0.804478	-0.769898	-0.692732	1.71382	0.584828	-0.0315387
CRADD	-0.79636	-0.779279	-0.800459	1.69777	0.39075	0.287582
CD44	-0.774806	-0.889221	-0.713145	1.69271	0.363246	0.32122
PRDM1	-0.730095	-0.864535	-0.776928	1.67183	0.54492	0.154806
IKZF3	-0.759444	-0.854581	-0.827553	1.63881	0.392055	0.410712
CSF2RB	-0.721464	-0.881764	-0.835869	1.63673	0.365676	0.436689
NFATC2	-0.741301	-0.880853	-0.816616	1.62342	0.266569	0.548784
IL20	-0.825337	-0.810025	-0.838847	1.59843	0.33656	0.539216
IL5	-0.822061	-0.821071	-0.811177	1.59316	0.226747	0.634397
CXCL8	-0.829708	-0.868297	-0.78307	1.57348	0.622242	0.285355
PML	-0.794015	-0.753984	-0.914226	1.55387	0.191328	0.717031
IFNA2	-0.856335	-0.873811	-0.780605	1.54762	0.349524	0.61361
C6	-0.859848	-0.820152	-0.856908	1.5293	0.564329	0.443279
NCAM1	-0.755193	-0.925691	-0.859966	1.5185	0.56008	0.462266
IL13	-0.815507	-0.79932	-0.808313	1.51651	0.860668	0.0459609
SELE	-0.839808	-0.844887	-0.877904	1.48406	0.424983	0.65356
MT1G	-0.836155	-0.814696	-0.91453	1.47777	0.656702	0.430907
TAP1	-0.651503	-0.886455	-1.01561	1.47436	0.506488	0.572728
IKBKE	-0.790818	-0.798029	-0.993311	1.45219	0.521255	0.608719
JAK1	-0.636306	-1.06556	-0.861973	1.44653	0.564255	0.553058
NOS2	-0.821553	-0.785142	-0.84756	1.44111	0.953903	0.0592396
CD74	-0.603915	-1.04203	-0.908627	1.42708	0.402997	0.724502
TNFSF4	-0.890436	-0.996035	-0.696409	1.41385	0.429979	0.739049
KLRG2	-0.862947	-0.875833	-0.851233	1.40258	0.379931	0.8075
IL7	-0.758737	-1.01547	-0.786027	1.39315	0.306594	0.860486
STAT4	-0.629486	-0.97383	-0.979829	1.3887	0.433656	0.760794
C9	-0.853372	-0.876016	-0.86536	1.37641	0.365414	0.852928
ACKR4	-0.868295	-0.876742	-0.892509	1.3672	0.586747	0.6836
TRAF3	-0.799203	-0.925518	-0.91316	1.36175	0.671299	0.604831
TAGAP	-0.627448	-1.04745	-0.919478	1.35739	0.450941	0.786045
IL12B	-0.858877	-0.880199	-0.898855	1.34928	0.524388	0.76426
ATG7	-0.832281	-0.850955	-0.894886	1.34046	0.28745	0.950211
KLRD1	-0.628843	-0.970085	-1.023	1.33977	0.643045	0.63911
CD244	-0.633509	-0.984762	-1.00255	1.33658	0.721884	0.56236
TGFBR2	-0.755292	-1.02034	-0.833326	1.31758	0.396515	0.894859
C5	-0.651681	-0.897073	-1.02921	1.31415	0.327189	0.936623
AIRE	-0.787546	-0.937976	-0.858336	1.30668	0.985169	0.292011
RAG1	-0.877759	-0.985796	-0.789054	1.3046	0.784884	0.563123
CXCR3	-0.56019	-0.940393	-1.11488	1.29754	0.717418	0.600501
NFATC1	-0.913375	-0.883344	-0.859555	1.28888	0.842627	0.524765
CIITA	-0.680091	-0.932941	-0.987082	1.28327	0.957551	0.359299
IL16	-0.763361	-0.993154	-0.912608	1.27514	0.681164	0.712823
IL23R	-0.878103	-0.874603	-0.841357	1.26452	1.03442	0.295131
IL2RB	-0.628612	-0.924295	-1.06241	1.26346	0.912283	0.439574
IFIH1	-0.816478	-0.836622	-0.832608	1.26179	0.0646515	1.15927
ZEB1	-0.889319	-0.932355	-0.867069	1.22063	0.83506	0.633053
IL1RL1	-0.839064	-0.937916	-0.781165	1.21141	1.13797	0.208766
MSR1	-0.834345	-0.818528	-0.862149	1.20863	0.116322	1.19007
TRAF6	-0.87054	-0.917551	-0.905728	1.19145	0.625072	0.877296
CLEC6A	-0.883076	-0.896365	-0.883076	1.19094	0.475235	0.996348
CASP8	-0.723218	-1.05799	-0.908467	1.17135	0.697597	0.820729
PTPN2	-0.869342	-0.974699	-0.839575	1.16629	0.95608	0.561245
BATF3	-0.827492	-0.902039	-0.884515	1.15096	0.328928	1.13416
STAT2	-0.748689	-0.845247	-0.975811	1.13921	0.239979	1.19056
TNFRSF8	-0.920303	-0.835844	-0.910523	1.13871	0.479932	1.04803
IKZF2	-0.815595	-0.935005	-0.918675	1.12824	1.05006	0.490976
RARRES3	-0.651977	-0.962148	-1.01645	1.11938	1.08813	0.423067
PSMB9	-0.945653	-0.756428	-1.00887	1.11261	0.815011	0.783329
TOLLIP	-0.763139	-0.9499	-0.952849	1.10742	0.490616	1.06785
JAK2	-0.845229	-0.982285	-0.893452	1.06738	0.916152	0.737432
C4A	-0.85644	-0.897608	-0.85117	1.03375	1.25099	0.320478
RUNX1	-0.639656	-1.10785	-0.949435	1.02388	0.920745	0.752314
STAT3	-0.836074	-0.892689	-1.00024	1.02206	0.82043	0.886513
TCF4	-0.888485	-0.942284	-0.90127	1.02193	0.81129	0.898823
FCER1A	-0.765581	-0.920514	-0.997981	1.01615	1.10509	0.562828
KIR3DL3	-0.795156	-0.88672	-0.841741	1.01523	0.160638	1.34775
MAP4K4	-0.846117	-0.936645	-0.93225	0.987115	0.676223	1.05167
IL1RAP	-0.802983	-0.995103	-0.928084	0.963331	0.77692	0.985919
IL1A	-0.96189	-0.781008	-0.872655	0.960282	1.28105	0.374225
ITGA4	-0.787778	-1.02119	-0.902582	0.949844	0.696594	1.06512
LIF	-0.907125	-0.88423	-0.944806	0.947826	0.843369	0.944965
CD274	-0.684594	-0.996229	-1.00922	0.947699	0.642802	1.09954
ICOS	-0.690801	-1.10301	-0.920647	0.944895	0.878719	0.890843
NOTCH2	-0.779273	-0.99872	-0.951838	0.925397	0.852469	0.951964
HLA-DMA	-0.864855	-0.678817	-1.05754	0.916231	0.387632	1.29735
TNFRSF9	-0.827844	-0.947214	-0.897515	0.913927	1.21862	0.540026
TNFSF11	-0.848498	-0.862146	-0.940627	0.90878	0.478844	1.26365
LCP2	-0.844038	-0.973428	-0.916027	0.905619	0.985442	0.842431
TNFSF15	-0.87073	-0.850834	-0.887388	0.901886	0.373941	1.33312
AICDA	-0.868424	-0.911522	-0.894283	0.859805	1.24625	0.568175
GBP5	-0.794141	-0.940975	-0.962256	0.859043	1.1744	0.663926
ICOSLG	-0.921342	-0.92477	-0.859653	0.829951	0.704703	1.17111
CD83	-0.884665	-0.966037	-0.819454	0.823697	0.584518	1.26194
ILF3	-0.84863	-0.850292	-1.02052	0.803862	0.826555	1.08903
IL32	-0.913372	-0.898711	-0.915281	0.802399	1.07144	0.853527
IFNG	-0.87852	-0.891456	-0.875844	0.788416	0.528807	1.3286
IGF2R	-0.725646	-0.951912	-0.97505	0.785598	0.575351	1.29166
C2	-0.778029	-0.845152	-0.991472	0.763075	0.478062	1.37352
PSMD7	-0.90271	-0.940932	-0.878169	0.759022	0.866943	1.09585
MALT1	-0.788407	-1.02006	-0.913669	0.758877	0.979978	0.983283
STAT1	-0.891408	-0.931315	-0.903263	0.749341	0.928799	1.04785
TLR7	-0.856303	-0.949887	-0.781435	0.729963	0.431076	1.42659
IL15	-0.745258	-1.04842	-0.906336	0.729325	1.14381	0.826888
MAPK1	-0.819832	-0.97743	-0.919482	0.705577	0.947167	1.064
BCL10	-0.885237	-0.905758	-0.923243	0.6918	1.11088	0.911556
CD80	-0.8829	-0.917855	-0.91188	0.686781	1.11968	0.90617
CD45_PTPRC	-0.836162	-0.936783	-0.901716	0.679994	1.27879	0.715871
CD59	-0.762192	-0.831889	-0.858592	0.673335	0.199218	1.58012
IL6ST	-0.856842	-0.975052	-0.805332	0.65545	1.36048	0.621292
CD3EAP	-1.05421	-0.767046	-0.763975	0.645732	0.512132	1.42737
AHR	-0.877737	-0.922526	-0.88665	0.645466	0.806256	1.23519
IFI16	-0.9324	-0.946575	-0.82307	0.630285	0.952717	1.11904
IRAK2	-0.950362	-0.736978	-0.880208	0.62444	1.47213	0.470979
TNFSF10	-0.956557	-0.907218	-0.839628	0.623029	0.991026	1.08935
GBP1	-0.830698	-0.843176	-0.850672	0.609352	1.53641	0.37878
SOD2	-0.877814	-0.888299	-0.87846	0.590396	1.35135	0.702832
ATG10	-0.878074	-0.904827	-0.89711	0.581115	1.22985	0.869043
CMKLR1	-0.670692	-0.948053	-1.01345	0.580049	0.724275	1.32787
TLR3	-0.92558	-0.924168	-0.842977	0.575399	1.11338	1.00395
SRC	-0.76961	-0.902444	-0.999391	0.575162	0.865794	1.23049
CCRL2	-0.862433	-0.808827	-0.914552	0.567831	0.557853	1.46013
TREM2	-0.74526	-0.705698	-0.737541	0.549698	-0.118045	1.75685
HLA-DPB1	-0.815569	-0.884113	-0.981534	0.536204	1.04309	1.10192
NFATC3	-0.832866	-0.92396	-0.920105	0.51265	1.10638	1.0579
LAMP3	-0.730363	-0.897275	-0.86404	0.452422	0.457962	1.58129
MIF	-0.84789	-0.894768	-0.8949	0.439692	1.28734	0.910526
CTNNB1	-0.757425	-0.918487	-0.965012	0.413719	1.11904	1.10816
CCL8	-0.815767	-0.798332	-0.820676	0.405895	0.381688	1.64719
IFNAR2	-0.846165	-0.913446	-0.87713	0.403659	1.22608	1.007
HAMP	-0.902314	-0.774511	-0.955566	0.393468	1.04313	1.19579
CLEC4A	-0.894093	-0.874423	-0.746825	0.384218	0.586098	1.54503
LAIR1	-0.899794	-0.777426	-0.942904	0.373399	0.99375	1.25297
CXCL11	-0.875504	-0.896517	-0.849838	0.359166	1.03482	1.22788
CXCL9	-0.832932	-0.839907	-0.851046	0.356513	1.53126	0.636111
SMS	-0.800419	-0.912678	-0.763871	0.35594	0.528169	1.59286
TLR4	-0.835818	-0.995986	-0.761932	0.342061	0.929813	1.32186
MRC1	-0.817306	-0.882544	-0.815285	0.335888	0.641818	1.53743
MX1	-0.73646	-0.755126	-0.751058	0.327416	0.126329	1.7889
EIF2AK2	-0.768206	-0.826326	-0.788319	0.295933	0.395228	1.69169
CYBB	-0.812661	-0.895157	-0.887582	0.293584	1.064	1.23782
NFE2L2	-0.753043	-0.934761	-0.900118	0.2861	1.05633	1.24549
ADA	-0.790764	-0.80281	-0.956846	0.282572	1.4196	0.848248
CHUK	-0.849837	-0.916968	-0.827316	0.282184	1.16907	1.14287
ITGB1	-0.854182	-0.910995	-0.802224	0.278433	1.36774	0.921229
RIPK2	-0.805228	-0.904166	-0.872983	0.276729	1.01606	1.28958
PTK2	-0.832764	-0.839487	-0.854998	0.264666	1.47846	0.784122
CASP3	-0.75577	-0.980535	-0.754921	0.256308	1.52632	0.708596
CFH	-0.850135	-0.781633	-0.933574	0.250489	0.995036	1.31982
TBK1	-0.826855	-0.902269	-0.821582	0.250192	1.39361	0.9069
CD46	-0.722445	-0.956757	-0.88232	0.224314	1.13246	1.20474
CD48	-0.857027	-0.939626	-0.74006	0.206398	0.968771	1.36154
CD58	-0.695537	-0.982984	-0.844817	0.152127	1.15568	1.21554
IL22RA2	-0.807703	-0.871208	-0.775951	0.136933	1.53404	0.783889
PSMB7	-0.911036	-0.807438	-0.796315	0.128932	1.29579	1.09007
ATG5	-0.785883	-0.934534	-0.756184	0.112861	1.43765	0.926085
FCGR3B	-0.794488	-0.828565	-0.767928	0.0580798	1.59538	0.737518
CTSS	-0.778736	-0.845844	-0.797389	-0.0334806	1.1125	1.34295
CD36	-0.782536	-0.861633	-0.73817	-0.0421676	0.929912	1.49459
HLA-DPA1	-0.741599	-0.823969	-0.795042	-0.0572902	1.535	0.882903
CXCL10	-0.790994	-0.811481	-0.788522	-0.0618652	1.02399	1.42887
TLR1	-0.722406	-0.777273	-0.763288	-0.100074	1.67618	0.686862
S1PR1	1.2754	0.685949	0.694045	-0.667972	-0.995499	-0.991927
IRF3	1.30359	0.728916	0.609873	-0.677352	-1.04547	-0.919557
CISH	0.354953	1.58978	0.524176	-0.679297	-0.961999	-0.827616
CD55	1.23454	0.417379	0.969756	-0.682447	-1.05689	-0.882338
CCR7	1.60028	0.459901	0.415741	-0.739281	-0.856669	-0.879969
SOD1	0.842101	0.915979	0.969189	-0.768326	-1.02111	-0.937828
NCF4	0.949885	1.36846	0.230353	-0.793983	-0.909459	-0.845254
CD79B	0.497804	1.05685	1.11325	-0.80543	-0.851158	-1.01131
CLU	0.363842	1.37737	0.851321	-0.805684	-0.883882	-0.902968
CXCR1	1.28554	0.395092	0.944626	-0.842372	-0.895754	-0.887133
SELPLG	1.38533	0.548229	0.692911	-0.86019	-0.869013	-0.897263
IL1R2	1.18788	0.736303	0.779053	-0.873064	-0.87706	-0.953107
S100A9	1.3903	0.614839	0.620997	-0.896703	-0.820704	-0.908725
PYCARD	0.930519	1.25918	0.458342	-0.909535	-0.874077	-0.864433
CSF3R	1.42267	0.877392	0.230224	-0.924932	-0.870095	-0.735263
ALOX5	1.42385	0.830705	0.301683	-0.926684	-0.76427	-0.865284
C1QA	1.37794	0.839086	0.372842	-0.948168	-0.896953	-0.744749
RIPK1	1.16783	0.765467	0.759288	-0.974085	-0.7039	-1.0146
BID	0.997811	0.950148	0.777227	-0.977273	-0.960126	-0.787786
RELA	0.810476	1.34019	0.456494	-1.07874	-0.705423	-0.822998
